# Supplementary material for: Epigenetic regulation of transcription factor binding motifs promotes Th1 response in Chagas disease cardiomyopathy
Source: Front Immunol. 2022 Aug 22;13:958200. doi: 10.3389/fimmu.2022.958200 (PMC9441916; doi:10.3389/fimmu.2022.958200)
Supplement: Supplementary Table 1 — Biological samples included in this study. [file DataSheet_1.zip]

Archive with 23 entries (23 files):
- Supplementary Material/Supplementary Figure 1.tif
- Supplementary Material/Supplementary Figure 2.tif
- Supplementary Material/Supplementary Figure 3.tif
- Supplementary Material/Supplementary Figure 4.tif
- Supplementary Material/Supplementary Figure 5.tif
- Supplementary Material/Supplementary Figure 6.tif
- Supplementary Material/Supplementary Table 1.pdf
- Supplementary Material/Supplementary Table 10.pdf
- Supplementary Material/Supplementary Table 11.pdf
- Supplementary Material/Supplementary Table 12.pdf
- Supplementary Material/Supplementary Table 13.pdf
- Supplementary Material/Supplementary Table 14.pdf
- Supplementary Material/Supplementary Table 15.pdf
- Supplementary Material/Supplementary Table 16.pdf
- Supplementary Material/Supplementary Table 17.pdf
- Supplementary Material/Supplementary Table 2.pdf
- Supplementary Material/Supplementary Table 3.pdf
- Supplementary Material/Supplementary Table 4.pdf
- Supplementary Material/Supplementary Table 5.pdf
- Supplementary Material/Supplementary Table 6.pdf
- Supplementary Material/Supplementary Table 7.pdf
- Supplementary Material/Supplementary Table 8.pdf
- Supplementary Material/Supplementary Table 9.pdf
